# Supplementary material for: A Transcriptional Signature of PDGF-DD Activated Natural Killer Cells Predicts More Favorable Prognosis in Low-Grade Glioma
Source: Front Immunol. 2021 Sep 2;12:668391. doi: 10.3389/fimmu.2021.668391 (PMC8444979; doi:10.3389/fimmu.2021.668391)
Supplement: Supplementary Table 1 — Log rank p values and Benjamini-Hochberg corrected p values. Log rank p-values of Kaplan-Meier curves were all corrected by BH procedure (/ = unchanged). [file Table_1.xlsx]

## Sheet: Sheet1
Figure	Category	P	P.result	P.adjust	P.adjust.result	Changes
2	ReNK	0.41	non-significant	0.41	non-significant	/
2	IL2NK	0.002	significant	0.012	significant	/
2	SPANK	0.002	significant	0.012	significant	/
3	PDGFD	0.025	significant	0.044	significant	/
3	PDGFRB	0.061	non-significant	0.083	non-significant	/
3	PDGFD/PDGFRB	0.032	significant	0.053	non-significant	changed
4	PDGFD/ReNK	0.11	non-significant	0.132	non-significant	/
4	PDGFD/IL2NK	0	significant	0.004	significant	/
4	PDGFD/SPANK	0.005	significant	0.016	significant	/
5	Helper T	0.15	non-significant	0.173	non-significant	/
5	Naive CD8 T	0.034	significant	0.054	non-significant	changed
5	gd T	0.24	non-significant	0.257	non-significant	/
5	Memory CD4 T	0.28	non-significant	0.29	non-significant	/
5	Memory CD8 T	0.014	significant	0.034	significant	/
5	PDGFD/Helper T	0.043	significant	0.065	non-significant	changed
5	PDGFD/Naive CD8 T	0.059	non-significant	0.083	non-significant	/
5	PDGFD/ gd T	0.094	non-significant	0.123	non-significant	/
5	PDGFD/Memory CD4 T	0.11	non-significant	0.132	non-significant	/
5	PDGFD/Memory CD8 T	0.016	significant	0.034	significant	/
5	SPANK/Helper T	0.015	significant	0.034	significant	/
5	SPANK/Naive CD8 T	0.004	significant	0.015	significant	/
5	SPANK/gd T	0.008	significant	0.023	significant	/
5	SPANK/Memory CD4 T	0.023	significant	0.043	significant	/
5	SPANK/Memory CD8 T	0.003	significant	0.014	significant	/
6	KLRK1	0.012	significant	0.033	significant	/
6	KLRC1	0.019	significant	0.038	significant	/
6	KLRC2	0	significant	0.004	significant	/
6	KLRC3	0.001	significant	0.006	significant	/
6	KLRC4	0.001	significant	0.009	significant	/
6	NCR2	0.21	non-significant	0.233	non-significant	/
7	PDGFD	0.019	significant	0.082	non-significant	changed
7	PDGFD/ReNK	0.051	non-significant	0.085	non-significant	/
7	PDGFD/IL2NK	0.013	significant	0.082	non-significant	changed
7	PDGFD/SPANK	0.034	significant	0.082	non-significant	changed
7	PDGFD/Memory CD8 T	0.041	significant	0.082	non-significant	changed
7	KLRK1	0.56	non-significant	0.622	non-significant	/
7	KLRC1	0.026	significant	0.082	non-significant	changed
7	KLRC2	0.12	non-significant	0.171	non-significant	/
7	KLRC3	0.78	non-significant	0.78	non-significant	/
7	KLRC4	0.51	non-significant	0.622	non-significant	/
