# Supplementary material for: A Transcriptional Signature of PDGF-DD Activated Natural Killer Cells Predicts More Favorable Prognosis in Low-Grade Glioma
Source: Front Immunol. 2021 Sep 2;12:668391. doi: 10.3389/fimmu.2021.668391 (PMC8444979; doi:10.3389/fimmu.2021.668391)
Supplement: Supplementary Table 2 — NK phenotype TS transcripts. The abundance of each marker gene in the TS of NK cell phenotypes. [file Table_2.xlsx]

## Sheet: Sheet1
Symbol	ReNK	IL2NK	SPANK		Symbol	ReNK	IL2NK	SPANK
ACOT4	129.12	168.92	94.81		LSR	26.58	562.26	53.91
ADAM28	562.26	152.57	26.58		MAGI2-AS3	11.91	17.6	91.8
ADO	208.81	89.08	6694.57		MAML3	57.98	173.08	65.74
AMT	145.23	84.2	173.08		MC1R	165.14	9.72	30.25
ANKRD22	3.16	6.59	11.91		MED19	229.46	696.07	243.77
APLN	1.8	1.24	1.3		MEFV	25.02	1.37	314.68
APOBEC3B	16.46	470.53	345.71		METTL1	32.1	137.5	606.95
ARC	1	1	45.97		MGAM	525.68	325.02	1.02
ARHGAP32	65.74	19.15	1.88		MITF	1.14	20.11	1.97
ARHGEF17	1.21	1.07	1.8		MRAS	4.27	35.41	25.02
ARMC2	132.77	36.67	76.02		MRM1	35.41	73.29	399.04
ATP2A2	470.53	336.66	3129.96		MT1L	1.24	1.97	4.87
AVPI1	183.04	91.8	8.77		MT1M	1.3	2.24	1.08
BATF2	1.18	12.89	16.46		MTRNR2L3	2.87	94.81	2.24
BEX2	168.92	1126.24	2.34		MTRNR2L6	4.87	5300.58	82.21
BHLHE40	5709.3	5013.59	18127.3		NCKAP1	265.7	7.06	86.53
C19orf38	15.36	118.73	2.73		NEURL3	1.65	1.21	1.23
C5orf56	3770.86	123.02	129.12		NKG7	22566.8	36177.2	13905.5
C6orf203	152.57	115.09	235.81		PCGF1	251.98	877.7	229.46
CAPS2	60.53	4.27	6.24		PCOLCE2	1.54	1.18	1.21
CATSPER1	137.5	2419.85	89.08		PDE4A	848.57	1617.23	2419.85
CD209	2.73	32.1	108.65		PF4	1.88	40.62	1.31
CD38	5013.59	525.68	741.09		PHLDA1	507.25	286.08	11746.9
CDC42EP2	8.17	2.73	24.17		PILRA	11.23	187.34	111.83
CDKN2B-AS1	24.17	165.14	258.42		PIM3	243.77	547.75	7707.73
CHDH	9.72	11.91	20.98		PLA2G16	1187.24	1307.42	336.66
CIITA	86.53	293.01	441.47		PLB1	14.1	2.87	17.6
CLEC4D	1	1	1		PLIN2	1681.8	4031.87	525.68
CLEC6A	1.07	1.03	1.05		PLXND1	938.58	2027.09	43.46
CPEB1	1.14	1.05	1.54		PMP22	1.03	6.24	12.89
CRH	2.34	1.31	1.37		PODN	162.14	102.41	1.24
CRTAM	696.07	741.09	36177.2		POMZP3	82.21	86.53	379.36
CYBRD1	569.29	162.14	32.1		POTEE	1.08	13905.5	645.95
DAB2	1749.61	938.58	1.18		POTEM	1.05	1081.8	152.57
DDX60	2639.84	491.35	938.58		PPBP	5.44	588.47	1
DET1	94.81	22.3	96.7		PPP1R9A	196.95	49.59	41.92
DIP2C	30.25	8.17	5.78		PPP4R1L	458.17	43.46	99.72
DNAJC10	2419.85	399.04	1568.36		PRLR	2.24	1.8	2.54
DNAJC5B	1.32	1.45	2.87		PRSS23	6694.57	7707.73	27.79
DUS1L	286.08	243.77	1838.72		PTAFR	22.3	155.41	183.04
DUSP1	13905.5	3129.96	79.87		PTPRF	1.02	1.54	7.06
EDN1	3.89	1	15.36		PTTG1	89.08	251.98	458.17
EEF2K	441.47	276.45	962.24		RASGRP4	13.54	57.98	140.76
EGR2	70.5	1568.36	8530.66		RBP4	1.04	1.02	1.04
ENPP5	962.24	359.35	1.03		RCBTB2	1838.72	1917.93	1681.8
FAIM	105.8	41.92	187.34		RNF24	325.02	569.29	216.18
FAM102A	118.73	796.86	713.73		RNFT2	68.16	7.55	13.54
FAM129A	3330.48	1681.8	5013.59		RPS6KA2	51.77	82.21	6.59
FAM151B	2.54	1.04	1.45		RPSAP9	1.09	1187.24	821.92
FBP1	108.65	994.48	9.72		SAMSN1	1307.42	507.25	3330.48
FCGRT	140.76	2255.63	1.75		SCML4	2027.09	4656.06	204.42
FCRL6	7707.73	6159.55	19.15		SDSL	3.54	63.18	70.5
FRMD6	10.62	3.16	60.53		SERPINB7	1.23	1.08	1.07
GAB1	187.34	111.83	49.59		SERPINF1	5.78	2.54	38.18
GBP1P1	6.24	25.02	35.41		SGCB	20.11	1.65	325.02
GBP5	8530.66	11746.9	5300.58		SHROOM1	6.59	8.77	276.45
GLB1L2	5.11	1.88	132.77		SLC11A1	40.62	76.02	11.23
GNB5	713.73	132.77	391.5		SLC1A7	345.71	622.9	1.65
GNGT2	821.92	821.92	427.5		SLC39A11	547.75	379.36	178.45
GPR146	7.55	2.34	7.55		SLC7A7	19.15	53.91	14.1
GPR35	99.72	65.74	470.53		SNORA67	1126.24	5.11	123.02
GSTM4	367.33	645.95	105.8		SOX12	12.89	11.23	192.12
GUSBP9	774.18	20.98	36.67		SPINT2	8.77	196.95	22.3
H3F3AP4	336.66	9937.5	2139.85		ST7-OT4	34.13	1	1
HERC2P7	1	145.23	208.81		SYNE2	18127.3	8530.66	2639.84
HIP1R	1516.12	427.5	1415.96		TAS2R30	20.98	1.32	3.89
HIST1H4C	4313.33	22566.8	3.16		THRB	1.37	1.14	1.14
HIST4H4	124.96	3.89	8.17		TLR2	27.79	24.17	1.14
HNRNPA1	11746.9	6694.57	22566.8		TMEM173	1415.96	3330.48	491.35
IARS	4656.06	1516.12	4656.06		TMEM191C	49.59	208.81	4.27
IFT140	41.92	56.4	115.09		TNFAIP8L3	7.06	1.23	40.62
IGFBP4	43.46	713.73	84.2		TPM2	84.2	4.87	196.95
IGLL5	1	258.42	1		TRIM16L	36.67	15.36	63.18
IL31RA	1.45	1.14	47.48		TSC22D3	36177.2	18127.3	124.96
JMJD7	235.81	178.45	118.73		TSEN54	3556.45	5709.3	1246.21
JPX	491.35	34.13	102.41		TSPAN17	379.36	229.46	2529.54
KALRN	38.18	1.75	5.11		WDR27	258.42	27.79	73.29
KIF11	111.83	16.46	507.25		XKR3	1.31	1.09	1.09
KLF16	53.91	105.8	569.29		XPNPEP2	45.97	3.54	5.44
LGALS9B	622.9	192.12	34.13		ZC2HC1A	1.75	5.78	10.62
LGALS9C	659.3	1749.61	51.77		ZC3H7B	645.95	606.95	2726.84
LINGO1	1.97	1.3	1.32		ZDHHC18	304.54	458.17	2027.09
LINGO2	293.01	70.5	3.54		ZNF341	73.29	26.58	265.7
LRRC25	76.02	99.72	57.98		ZNF365	123.02	13.54	20.11
LSM14B	47.48	47.48	774.18		ZNF684	155.41	14.1	145.23
